# Supplementary material for: In Vivo Validation of Diffuse Optical Imaging with a Dual-Direction Measuring Module of Parallel-Plate Architecture for Breast Tumor Detection
Source: Biomedicines. 2022 Apr 30;10(5):1040. doi: 10.3390/biomedicines10051040 (PMC9138400; doi:10.3390/biomedicines10051040)
Supplement: Supplementary file 1 [file biomedicines-10-01040-s001.zip]

Archive with 1 entries (1 files):
- biomedicines-1669979-supplementary.pdf
